# Supplementary material for: Silibinin Inhibits Cell Ferroptosis and Ferroptosis-Related Tissue Injuries
Source: Antioxidants (Basel). 2023 Dec 15;12(12):2119. doi: 10.3390/antiox12122119 (PMC10740598; doi:10.3390/antiox12122119)
Supplement: Supplementary file 1 [file antioxidants-12-02119-s001.zip]

Archive with 1 entries (1 files):
- antioxidants-2656651-supplementary.pdf
